# Supplementary material for: Derivation of Xeno-Free and GMP-Grade Human Embryonic Stem Cells – Platforms for Future Clinical Applications
Source: PLoS One. 2012 Jun 20;7(6):e35325. doi: 10.1371/journal.pone.0035325 (PMC3380026; doi:10.1371/journal.pone.0035325)
Supplement: Table S10 — Delta Ct Values. (XLS) [file pone.0035325.s014.xls]

## Sheet: Sheet1
DataAssist Software v2.0				TABLE S10
Maximum allowable CT value: 40.0
Include max CT values in calculations: Yes
Normalization method: Arithmetic Mean
Selected controls: 18S-Hs99999901_s1;ACTB-Hs99999903_m1;GAPD-Hs99999905_m1
Delta CT Values
	HADC-100	HADC-100	HADC-102	HADC-102	HADC-106	HADC-106
Assay	undifferentiated	EBs	undifferentiated	EBs	undifferentiated	EBs
ACTC	12.952	9.8954	10.7964	7.4756	12.8107	9.9059
AFP	17.2127	5.9717	12.731	-0.8527	17.1481	4.6129
BRIX	9.1632	9.0291	8.7838	8.897	8.8452	9.2354
CD34	17.2127	14.1619	17.7749	12.2279	17.1481	13.8356
CD9	8.4002	6.6101	7.7615	7.3892	7.7157	6.4959
CDH5	17.2127	16.6438	17.7749	9.217	17.1481	9.9322
CDX2_	17.2127	16.6438	17.7749	9.476	17.1481	13.9704
CGB	17.2127	16.6438	17.7749	11.3146	11.4777	13.9704
COL1A1	7.1459	3.5536	7.6531	2.7241	7.1888	1.8701
COL2A1	17.2127	16.6438	17.7749	8.2747	17.1481	8.2839
COMMD3	17.2127	10.7134	14.5423	10.2662	17.1481	13.9704
CRABP2	6.6748	7.9756	6.0225	7.5008	5.7845	7.6735
CTNNB1	8.4102	7.466	7.2624	6.8342	7.1112	6.6071
DDX4	17.2127	16.6438	17.7749	16.9611	17.1481	13.9704
DES	14.9234	16.6438	15.263	16.9611	17.1481	13.9704
DNMT3B	4.9274	12.6126	4.7956	10.8072	5.4244	9.2203
EBAF	17.2127	16.6438	14.1338	13.9201	13.0505	13.9704
EEF1A1	11.8083	10.5998	9.8575	10.3084	10.1246	10.6367
EOMES	14.6151	16.6438	10.271	16.9611	11.213	9.9002
FGF4	13.9755	16.6438	15.6146	16.9611	16.0849	13.9704
FGF5-	12.4033	11.6007	12.3388	16.9611	17.1481	13.9704
FLT1	13.2483	16.6438	8.7956	16.2294	9.1797	13.9704
FN1	6.7624	5.0933	7.1559	3.2286	8.1946	2.4853
FOXA2	11.8997	16.6438	11.0495	9.9164	17.1481	13.9704
FOXD3	13.6612	16.6438	11.7375	13.7919	11.7488	13.9704
GABRB3	7.4309	16.6438	7.7419	16.9611	7.5181	13.9704
GAL	11.6071	16.6438	10.49	12.9505	9.6627	13.9704
GATA4	11.6165	10.6156	12.1355	9.9649	13.6699	8.6435
GATA6	17.2127	7.8314	17.7749	9.917	17.1481	9.5701
GBX2	17.2127	16.6438	13.6271	16.9611	13.8427	13.9704
GCG	17.2127	16.6438	17.7749	16.9611	17.1481	13.9704
GCM1	17.2127	16.6438	17.7749	16.9611	17.1481	13.9704
GDF3	10.8846	16.6438	11.3971	16.9611	11.1231	13.9704
GFAP	14.7269	16.6438	13.7002	16.9611	17.1481	13.9704
GRB7	9.3278	12.8793	9.1908	11.9076	10.4669	13.9704
HBB	17.2127	16.6438	17.7749	16.9611	17.1481	13.9704
HBZ	17.2127	16.6438	17.7749	16.9611	17.1481	13.9704
HLXB9	17.2127	16.6438	17.7749	16.9611	17.1481	13.9704
IAPP	17.2127	16.6438	17.7749	16.9611	17.1481	13.9704
IFITM1	6.9679	6.8755	6.7775	7.2088	7.039	4.8939
IFITM2	17.2127	12.5513	12.3494	12.5096	13.2639	13.0077
IL6ST	13.1764	6.5261	12.7818	5.758	14.0947	5.4954
IMP2	9.9139	8.4562	9.0034	6.9524	9.8467	7.4277
INS	17.2127	16.6438	17.7749	16.9611	17.1481	13.9704
IPF1	5.4198	16.6438	12.1829	16.9611	17.1481	13.9704
ISL1	17.2127		15.3321	12.1802	17.1481	13.9704
KIT	10.2214	16.6438	9.6077	11.4494	9.8384	13.9704
KRT1	17.2127	16.6438	17.7749	16.9611	17.1481	13.9704
LAMA1	9.3631	13.5823	9.0933	9.8743	8.7369	13.9704
LAMB1	8.7014	5.4387	8.111	5.8113	8.6987	4.5947
LAMC1	7.5367	6.607	7.9274	6.7499	8.3627	5.4853
LEFTB	13.1203	14.191	12.2373	16.9611	12.8034	13.9704
LIFR	17.2127	16.6438	17.7749	16.9611	17.1481	13.9704
LIN28	3.7692	14.6062	3.7628	9.9054	4.1416	13.9704
MYF5	17.2127	16.6438	17.7749	16.9611	17.1481	13.9704
MYOD1	17.2127	16.6438	17.7749	16.9611	17.1481	13.9704
Nanog*	6.2556	15.6839	6.1195	16.9611	6.2255	13.9704
NES	12.0579	14.2235	11.69	10.9463	12.1202	10.6756
NEUROD1	17.2127	16.6438	17.7749	16.9611	17.1481	13.9704
NODAL	8.4877	13.2661	8.4834	16.9611	9.65	13.9704
NOG	17.2127	7.9474	16.0949	10.6678	15.1024	7.2545
NPPA	17.2127	16.6438	17.7749	10.0436	17.1481	13.9704
NR5A2	11.8172	16.6438	10.4633	11.7191	13.8767	13.9704
NR6A1	7.5902	12.3431	7.7232	9.469	6.4422	13.9704
OLIG2	17.2127	16.6438	17.7749	16.9611	13.554	13.9704
PAX4	17.2127	16.6438	17.7749	16.9611	17.1481	13.9704
PAX6	17.2127	16.6438	12.9876	15.3774	10.7197	12.7496
PECAM1	17.2127	12.6096	17.7749	8.9281	17.1481	13.9704
PODXL	4.6438	4.4946	4.555	4.2403	4.747	3.7883
POU5F1	10.9014	16.6438	11.5698	16.9611	11.8377	13.9704
PTEN	12.0759	10.4854	12.5543	15.8927	11.5274	10.9461
PTF1A	17.2127	16.6438	17.7749	16.9611	17.1481	13.9704
RAF1	9.2226	10.1936	9.3918	10.2621	9.6055	9.9201
REST	15.2803	10.4381	14.5535	9.7855	15.6378	10.9085
RUNX2	17.2127	11.571	14.1095	9.2866	14.2928	7.6453
SEMA3A	8.4972	8.1699	8.4761	8.1584	8.8801	9.9175
SERPINA1	17.2127	13.868	13.5905	6.9873	17.1481	12.0825
SFRP2	6.9687	9.4101	6.7414	8.0305	7.1109	8.4728
SOX17	17.2127	16.6438	17.7749	16.9611	17.1481	13.9704
SOX2	8.0272	16.6438	7.4975	15.6701	8.895	12.9322
SST	13.36	9.1569	17.7749	12.952	17.1481	7.942
SYCP3	17.2127	16.6438	17.7749	16.9611	17.1481	13.9704
SYP	17.2127	16.6438	13.9132	16.9611	13.7754	13.9704
T	15.1595	16.6438	14.6423	16.9611	17.1481	13.9704
TAT	17.2127	16.6438	17.7749	16.9611	17.1481	13.9704
TDGF1	7.2732	16.6438	6.084	11.535	6.498	13.7244
TERT	12.475	16.6438	12.8734	16.9611	12.8641	13.9704
TFCP2L1	11.3963	16.6438	17.7749	12.8994	10.5571	13.9704
TH	17.2127	16.6438	17.7749	13.9017	17.1481	13.9704
UTF1	7.958	16.6438	9.5205	16.9611	10.1979	13.9704
WT1	17.2127	13.1314	17.7749	12.9347	17.1481	12.4002
Xist	17.2127	16.6438	17.7749	16.9611	17.1481	13.9704
ZFP42	5.6422	10.5772	5.5516	11.8477	7.7096	13.9704
